# Supplementary material for: Tebuconazole Induces Mouse Fetal Testes Damage via ROS Generation in an Organ Culture Method
Source: Int J Mol Sci. 2024 Jun 27;25(13):7050. doi: 10.3390/ijms25137050 (PMC11241142; doi:10.3390/ijms25137050)
Supplement: Supplementary file 1 [file ijms-25-07050-s001.zip]

Archive with 1 entries (1 files):
- ijms-3045788-supplementary.pdf
